# Supplementary material for: Bone transcriptomics reveals that juzentaihoto remodels and activates multiple pathways in Klotho-deficient mice
Source: Bone Rep. 2026 Jul 2;30:101936. doi: 10.1016/j.bonr.2026.101936 (PMC13355547; doi:10.1016/j.bonr.2026.101936)
Supplement: Supplementary file 2 — Supplementary tables [file mmc2.xlsx]

## Sheet: Table S1
Table S1. List of top GO terms and KEGG pathway related to Figure 3e: V-shaped recovered
GO_ID	Term	#of genes	P-Value	FDR		KEGG_ID	Term	#of genes	P-Value	FDR
GO:0045214	sarcomere organization	13	4.37107e-10	1.30826e-06		mmu04820	Cytoskeleton in muscle cells	45	1.88494e-20	4.97623e-18
GO:0050870	positive regulation of T cell activation	12	9.3636e-10	1.40126e-06		mmu05330	Allograft rejection	16	1.81303e-09	2.3932e-07
GO:0006936	muscle contraction	12	3.89416e-08	3.88508e-05		mmu05416	Viral myocarditis	19	4.42011e-09	3.8897e-07
GO:0042110	T cell activation	14	5.41363e-08	4.05075e-05		mmu05320	Autoimmune thyroid disease	17	7.73445e-09	5.08278e-07
GO:0032760	positive regulation of tumor necrosis factor production	16	1.70436e-07	0.000102023		mmu05169	Epstein-Barr virus infection	29	9.62649e-09	5.08278e-07
GO:0002503	peptide antigen assembly with MHC class II protein complex	7	2.33151e-07	0.000116303		mmu05332	Graft-versus-host disease	15	1.67133e-08	7.35383e-07
GO:0032755	positive regulation of interleukin-6 production	15	3.56138e-07	0.000152274		mmu05166	Human T-cell leukemia virus 1 infection	29	5.56623e-08	1.95055e-06
GO:0050853	B cell receptor signaling pathway	10	6.54914e-07	0.00024502		mmu04612	Antigen processing and presentation	17	5.91075e-08	1.95055e-06
GO:0006955	immune response	29	7.17749e-06	0.00207013		mmu04940	Type I diabetes mellitus	15	7.51219e-08	2.20358e-06
GO:0055013	cardiac muscle cell development	8	7.30983e-06	0.00207013		mmu04659	Th17 cell differentiation	18	1.5999e-07	4.22374e-06
GO:0007507	heart development	23	7.60823e-06	0.00207013		mmu05340	Primary immunodeficiency	11	3.3217e-07	7.97209e-06
GO:0001501	skeletal system development	14	9.65771e-06	0.00240879		mmu04640	Hematopoietic cell lineage	16	1.04829e-06	2.30624e-05
GO:0071560	cellular response to transforming growth factor beta stimulus	11	1.67059e-05	0.00357472		mmu04672	Intestinal immune network for IgA production	11	2.00398e-06	4.06962e-05
GO:0042113	B cell activation	8	1.67211e-05	0.00357472		mmu04514	Cell adhesion molecules	21	5.81995e-06	0.000109748
GO:0019886	antigen processing and presentation of exogenous peptide antigen via MHC class II	7	1.89529e-05	0.00378059		mmu04662	B cell receptor signaling pathway	14	7.83521e-06	0.0001379
GO:0048741	skeletal muscle fiber development	8	2.02103e-05	0.00378059		mmu04658	Th1 and Th2 cell differentiation	14	1.32122e-05	0.000218001
GO:0045944	positive regulation of transcription by RNA polymerase II	55	2.38562e-05	0.00420009		mmu05310	Asthma	8	1.93543e-05	0.000300562
GO:0002474	antigen processing and presentation of peptide antigen via MHC class I	7	3.04465e-05	0.00506257		mmu05168	Herpes simplex virus 1 infection	22	2.38545e-05	0.000349867
GO:0032729	positive regulation of type II interferon production	11	3.87674e-05	0.00610688		mmu01200	Carbon metabolism	16	2.79929e-05	0.000375881
GO:0043065	positive regulation of apoptotic process	24	7.3174e-05	0.0109505		mmu04145	Phagosome	20	2.84759e-05	0.000375881
GO:0007519	skeletal muscle tissue development	10	9.21655e-05	0.0131358		mmu05140	Leishmaniasis	12	3.39423e-05	0.000426704
GO:0051607	defense response to virus	18	9.754e-05	0.0131641		mmu04260	Cardiac muscle contraction	13	7.16542e-05	0.00085985
GO:0006099	tricarboxylic acid cycle	7	0.000101161	0.0131641		mmu05415	Diabetic cardiomyopathy	21	9.66042e-05	0.00110885
GO:0042100	B cell proliferation	8	0.000132406	0.0164048		mmu05167	Kaposi sarcoma-associated herpesvirus infection	21	0.000139966	0.00152605
GO:0007166	cell surface receptor signaling pathway	18	0.000142375	0.0164048		mmu05170	Human immunodeficiency virus 1 infection	22	0.000144512	0.00152605
GO:0050778	positive regulation of immune response	7	0.000142507	0.0164048		mmu05410	Hypertrophic cardiomyopathy	13	0.000222928	0.00225247
GO:0001525	angiogenesis	19	0.000161266	0.0174185		mmu05412	Arrhythmogenic right ventricular cardiomyopathy	12	0.000230367	0.00225247
GO:0018108	peptidyl-tyrosine phosphorylation	10	0.000162952	0.0174185		mmu05235	PD-L1 expression and PD-1 checkpoint pathway in cancer	12	0.000282795	0.00266635
GO:0060048	cardiac muscle contraction	8	0.000171422	0.0175845		mmu05414	Dilated cardiomyopathy	13	0.000294836	0.00268402
GO:0045087	innate immune response	27	0.000181867	0.0175845		mmu04380	Osteoclast differentiation	15	0.000350284	0.0030825
GO:0009952	anterior/posterior pattern specification	12	0.000182131	0.0175845		mmu04064	NF-kappa B signaling pathway	13	0.000420583	0.00358174
GO:0048705	skeletal system morphogenesis	8	0.000277275	0.0259339		mmu05145	Toxoplasmosis	13	0.000498789	0.00411501
GO:0002486	antigen processing and presentation of endogenous peptide antigen via MHC class I via ER pathway, TAP-independent	7	0.000305335	0.0263964		mmu05163	Human cytomegalovirus infection	21	0.000770999	0.00616799
GO:0002476	antigen processing and presentation of endogenous peptide antigen via MHC class Ib	7	0.000305335	0.0263964		mmu04714	Thermogenesis	20	0.000837589	0.00650363
GO:0007015	actin filament organization	13	0.000308679	0.0263964		mmu05323	Rheumatoid arthritis	11	0.00103617	0.00781571
GO:0001916	positive regulation of T cell mediated cytotoxicity	8	0.000347046	0.028853		mmu05321	Inflammatory bowel disease	9	0.00154204	0.0113083
GO:0030198	extracellular matrix organization	14	0.000362692	0.0293388		mmu04650	Natural killer cell mediated cytotoxicity	12	0.00161565	0.0115279
GO:0061061	muscle structure development	5	0.000424659	0.0334475		mmu04932	Non-alcoholic fatty liver disease	15	0.00197243	0.0133991
GO:0030036	actin cytoskeleton organization	16	0.000528279	0.0385854		mmu05152	Tuberculosis	16	0.00197941	0.0133991
GO:0032757	positive regulation of interleukin-8 production	8	0.000528568	0.0385854		mmu04218	Cellular senescence	16	0.00232659	0.0153555
GO:0030199	collagen fibril organization	8	0.000528568	0.0385854		mmu00190	Oxidative phosphorylation	13	0.00458137	0.0294996
GO:0060326	cell chemotaxis	10	0.000595071	0.0419674		mmu00020	Citrate cycle (TCA cycle)	6	0.0051593	0.0324299
GO:0030335	positive regulation of cell migration	17	0.00060294	0.0419674		mmu05205	Proteoglycans in cancer	16	0.00644233	0.0395529
GO:0050859	negative regulation of B cell receptor signaling pathway	4	0.00064544	0.042929		mmu05208	Chemical carcinogenesis - reactive oxygen species	17	0.00804114	0.0482468
GO:0001775	cell activation	4	0.00064544	0.042929		mmu00051	Fructose and mannose metabolism	6	0.00859809	0.0504421
GO:0010880	regulation of release of sequestered calcium ion into cytosol by sarcoplasmic reticulum	5	0.000688029	0.0447668		mmu05020	Prion disease	19	0.00910415	0.0522499
GO:0042776	proton motive force-driven mitochondrial ATP synthesis	8	0.000708792	0.0451365		mmu01100	Metabolic pathways	77	0.00955495	0.0536704
GO:0016525	negative regulation of angiogenesis	10	0.000736241	0.0459077
GO:0045893	positive regulation of DNA-templated transcription	34	0.000849516	0.0511058
GO:0009612	response to mechanical stimulus	8	0.000853756	0.0511058
GO:0032640	tumor necrosis factor production	6	0.000933771	0.0527333
GO:0006000	fructose metabolic process	4	0.000951419	0.0527333
GO:0010890	positive regulation of triglyceride storage	4	0.000951419	0.0527333
GO:0003179	heart valve morphogenesis	4	0.000951419	0.0527333
GO:0032981	mitochondrial respiratory chain complex I assembly	8	0.00102115	0.0546777
GO:0050776	regulation of immune response	7	0.00103843	0.0546777
GO:0030154	cell differentiation	30	0.00104131	0.0546777
GO:0007229	integrin-mediated signaling pathway	10	0.00110055	0.0567924
GO:0034341	response to type II interferon	6	0.00122925	0.0623584
GO:0010468	regulation of gene expression	22	0.00128027	0.0638642
GO:0045657	positive regulation of monocyte differentiation	4	0.00133569	0.0655366
GO:0051281	positive regulation of release of sequestered calcium ion into cytosol	6	0.00140047	0.0676067
GO:0010628	positive regulation of gene expression	27	0.00147124	0.0698956
GO:0030278	regulation of ossification	5	0.0015276	0.0714394
GO:0043409	negative regulation of MAPK cascade	7	0.00171763	0.0790904
GO:0019882	antigen processing and presentation	6	0.00179473	0.0806276
GO:0014894	response to denervation involved in regulation of muscle adaptation	4	0.0018049	0.0806276
GO:0045588	positive regulation of gamma-delta T cell differentiation	4	0.00236506	0.104097
GO:0071356	cellular response to tumor necrosis factor	10	0.00252763	0.106672
GO:0014850	response to muscle activity	6	0.00253048	0.106672
GO:0032743	positive regulation of interleukin-2 production	6	0.00253048	0.106672
GO:0019722	calcium-mediated signaling	10	0.00266886	0.110943
GO:0006357	regulation of transcription by RNA polymerase II	55	0.00285993	0.115745
GO:0051247	positive regulation of protein metabolic process	5	0.00290039	0.115745
GO:0031295	T cell costimulation	5	0.00290039	0.115745
GO:0035556	intracellular signal transduction	21	0.00305633	0.120061
GO:0032481	positive regulation of type I interferon production	6	0.00312889	0.120061
GO:0042832	defense response to protozoan	6	0.00312889	0.120061
GO:0032753	positive regulation of interleukin-4 production	5	0.00334282	0.126646
GO:0048706	embryonic skeletal system development	7	0.00372634	0.13023
GO:0030326	embryonic limb morphogenesis	7	0.00372634	0.13023
GO:0006954	inflammatory response	20	0.00373056	0.13023
GO:0032733	positive regulation of interleukin-10 production	6	0.00382303	0.13023
GO:0032735	positive regulation of interleukin-12 production	6	0.00382303	0.13023
GO:0006120	mitochondrial electron transport, NADH to ubiquinone	5	0.00382903	0.13023
GO:0002224	toll-like receptor signaling pathway	5	0.00382903	0.13023
GO:0045445	myoblast differentiation	5	0.00382903	0.13023
GO:0009954	proximal/distal pattern formation	5	0.00382903	0.13023
GO:0035025	positive regulation of Rho protein signal transduction	5	0.00436095	0.146655
GO:0045766	positive regulation of angiogenesis	11	0.0046132	0.151063
GO:0042542	response to hydrogen peroxide	6	0.00462092	0.151063
GO:0030239	myofibril assembly	4	0.00464345	0.151063
GO:0071260	cellular response to mechanical stimulus	9	0.00474346	0.152658
GO:0045780	positive regulation of bone resorption	5	0.00494051	0.157308
GO:0001503	ossification	11	0.00502805	0.15841
GO:0160162	CD27 signaling pathway	3	0.00516945	0.159507
GO:0001820	serotonin secretion	3	0.00516945	0.159507
GO:0043410	positive regulation of MAPK cascade	13	0.00554734	0.168117
GO:0060907	positive regulation of macrophage cytokine production	5	0.00556953	0.168117
GO:0006937	regulation of muscle contraction	4	0.00561701	0.168117
GO:0030890	positive regulation of B cell proliferation	6	0.00602962	0.17868
GO:0009617	response to bacterium	15	0.0061312	0.178783
GO:0007517	muscle organ development	7	0.00621232	0.178783
GO:0042098	T cell proliferation	7	0.00621232	0.178783
GO:0048839	inner ear development	7	0.00664683	0.189466
GO:0006468	protein phosphorylation	17	0.00687549	0.194135
GO:0009060	aerobic respiration	7	0.00710297	0.198684
GO:0007204	positive regulation of cytosolic calcium ion concentration	11	0.00726913	0.201449
GO:0014732	skeletal muscle atrophy	3	0.00763482	0.207594
GO:0007010	cytoskeleton organization	10	0.00768639	0.207594
GO:0042130	negative regulation of T cell proliferation	6	0.00771576	0.207594
GO:0002281	macrophage activation involved in immune response	4	0.00790701	0.207594
GO:0006941	striated muscle contraction	4	0.00790701	0.207594
GO:0051279	regulation of release of sequestered calcium ion into cytosol	4	0.00790701	0.207594
GO:0030316	osteoclast differentiation	6	0.00834385	0.217158
GO:0042102	positive regulation of T cell proliferation	7	0.00860693	0.222074
GO:0051092	positive regulation of NF-kappaB transcription factor activity	9	0.00904478	0.231376
GO:0010614	negative regulation of cardiac muscle hypertrophy	4	0.00922916	0.234092
GO:0030574	collagen catabolic process	5	0.00951682	0.23936

## Sheet: Table S2
Table S2. List of top GO terms and KEGG pathway related to Figure 3f: revV-shaped recovered
GO_ID	Term	#of genes	P-Value	FDR		KEGG_ID	Term	#of genes	P-Value	FDR
GO:0031175	neuron projection development	66	7.20013e-24	3.99319e-20		mmu04724	Glutamatergic synapse	45	2.30212e-16	6.23874e-14
GO:0060271	cilium assembly	70	2.45767e-21	6.81511e-18		mmu04713	Circadian entrainment	36	3.54014e-12	4.79689e-10
GO:0007268	chemical synaptic transmission	53	2.13078e-19	3.9391e-16		mmu04727	GABAergic synapse	33	2.52823e-11	2.28383e-09
GO:0050804	modulation of chemical synaptic transmission	52	3.28554e-19	4.5554e-16		mmu04024	cAMP signaling pathway	52	4.95082e-09	3.35418e-07
GO:0050808	synapse organization	39	5.77328e-19	5.88799e-16		mmu04360	Axon guidance	44	2.1538e-08	1.07518e-06
GO:0007601	visual perception	52	6.36999e-19	5.88799e-16		mmu05032	Morphine addiction	29	2.38046e-08	1.07518e-06
GO:0007420	brain development	66	1.33691e-18	1.05922e-15		mmu04728	Dopaminergic synapse	36	5.33746e-08	2.06636e-06
GO:0051965	positive regulation of synapse assembly	37	6.21467e-18	4.30832e-15		mmu04721	Synaptic vesicle cycle	25	1.44303e-07	4.88828e-06
GO:0007416	synapse assembly	34	1.02369e-17	6.30821e-15		mmu04744	Phototransduction	14	3.63872e-07	1.09566e-05
GO:0007156	homophilic cell adhesion via plasma membrane adhesion molecules	54	1.75945e-17	9.75793e-15		mmu04020	Calcium signaling pathway	50	2.38183e-06	6.35488e-05
GO:0007399	nervous system development	72	2.80563e-14	1.41455e-11		mmu04725	Cholinergic synapse	29	2.57947e-06	6.35488e-05
GO:0006357	regulation of transcription by RNA polymerase II	218	8.31252e-14	3.65201e-11		mmu04929	GnRH secretion	20	4.95793e-06	0.000111967
GO:0007411	axon guidance	52	8.56043e-14	3.65201e-11		mmu04723	Retrograde endocannabinoid signaling	34	8.94846e-06	0.000173749
GO:0007612	learning	31	1.21709e-13	4.8214e-11		mmu04919	Thyroid hormone signaling pathway	29	8.97595e-06	0.000173749
GO:0007626	locomotory behavior	41	2.4695e-13	9.13056e-11		mmu04070	Phosphatidylinositol signaling system	25	1.12656e-05	0.000203531
GO:0006355	regulation of DNA-templated transcription	157	4.54648e-13	1.53702e-10		mmu04925	Aldosterone synthesis and secretion	26	1.55392e-05	0.000263195
GO:0035249	synaptic transmission, glutamatergic	26	4.71138e-13	1.53702e-10		mmu04970	Salivary secretion	23	2.13739e-05	0.000340726
GO:0045494	photoreceptor cell maintenance	24	6.26218e-13	1.92945e-10		mmu04310	Wnt signaling pathway	36	2.72542e-05	0.000410327
GO:0035176	social behavior	29	1.83492e-12	5.35604e-10		mmu04814	Motor proteins	39	3.29714e-05	0.000470276
GO:0008104	protein localization	52	2.89858e-12	8.03777e-10		mmu04261	Adrenergic signaling in cardiomyocytes	33	3.54176e-05	0.000479908
GO:0000226	microtubule cytoskeleton organization	42	6.92917e-12	1.82996e-09		mmu04720	Long-term potentiation	19	4.99152e-05	0.000644144
GO:0007155	cell adhesion	93	8.19375e-12	2.06557e-09		mmu04911	Insulin secretion	22	5.72337e-05	0.000705015
GO:0007409	axonogenesis	37	1.15852e-11	2.79354e-09		mmu05033	Nicotine addiction	14	6.53581e-05	0.000770089
GO:0021987	cerebral cortex development	33	1.46792e-11	3.39212e-09		mmu04014	Ras signaling pathway	43	8.17768e-05	0.000923397
GO:0035725	sodium ion transmembrane transport	38	2.52679e-11	5.60543e-09		mmu04015	Rap1 signaling pathway	40	8.59303e-05	0.000931484
GO:0060041	retina development in camera-type eye	34	3.83165e-11	8.17321e-09		mmu04010	MAPK signaling pathway	51	9.3891e-05	0.000978634
GO:0048812	neuron projection morphogenesis	30	7.96715e-11	1.63651e-08		mmu04921	Oxytocin signaling pathway	31	0.000164598	0.00165208
GO:0007224	smoothened signaling pathway	33	1.83117e-10	3.62702e-08		mmu04730	Long-term depression	16	0.00048877	0.00458082
GO:0016192	vesicle-mediated transport	53	3.68557e-10	7.04834e-08		mmu05412	Arrhythmogenic right ventricular cardiomyopathy	20	0.000507102	0.00458082
GO:0060078	regulation of postsynaptic membrane potential	19	4.46862e-10	7.99451e-08		mmu04540	Gap junction	20	0.000507102	0.00458082
GO:2000463	positive regulation of excitatory postsynaptic potential	19	4.46862e-10	7.99451e-08		mmu04926	Relaxin signaling pathway	26	0.000684868	0.00598707
GO:0071805	potassium ion transmembrane transport	39	6.80375e-10	1.17918e-07		mmu05225	Hepatocellular carcinoma	32	0.000732005	0.00619917
GO:0008542	visual learning	27	7.97313e-10	1.30608e-07		mmu05031	Amphetamine addiction	17	0.000788217	0.00647293
GO:0042391	regulation of membrane potential	30	8.00696e-10	1.30608e-07		mmu04924	Renin secretion	18	0.00084767	0.00675643
GO:0030534	adult behavior	20	9.61648e-10	1.5238e-07		mmu04934	Cushing syndrome	30	0.000901518	0.00698032
GO:0048172	regulation of short-term neuronal synaptic plasticity	14	1.0601e-09	1.63314e-07		mmu04710	Circadian rhythm	11	0.0011011	0.00828881
GO:0042073	intraciliary transport	19	1.22966e-09	1.84315e-07		mmu04022	cGMP-PKG signaling pathway	31	0.00114612	0.00839454
GO:2000300	regulation of synaptic vesicle exocytosis	21	1.68012e-09	2.45209e-07		mmu04726	Serotonergic synapse	26	0.00134826	0.00961522
GO:0050908	detection of light stimulus involved in visual perception	15	3.03069e-09	4.3098e-07		mmu05414	Dilated cardiomyopathy	21	0.00201028	0.0134778
GO:0051968	positive regulation of synaptic transmission, glutamatergic	18	4.06327e-09	5.63372e-07		mmu05214	Glioma	17	0.00201992	0.0134778
GO:0007613	memory	33	6.38904e-09	8.64234e-07		mmu00100	Steroid biosynthesis	8	0.00203908	0.0134778
GO:0098609	cell-cell adhesion	44	6.75438e-09	8.91899e-07		mmu04916	Melanogenesis	20	0.00332315	0.0214422
GO:0051649	establishment of localization in cell	47	7.11869e-09	9.18145e-07		mmu04530	Tight junction	29	0.00388409	0.0243395
GO:0007026	negative regulation of microtubule depolymerization	17	2.13717e-08	2.6938e-06		mmu05224	Breast cancer	26	0.00402863	0.0243395
GO:1905515	non-motile cilium assembly	22	2.74842e-08	3.38727e-06		mmu01100	Metabolic pathways	192	0.00404161	0.0243395
GO:0001764	neuron migration	36	5.20348e-08	6.27358e-06		mmu04514	Cell adhesion molecules	30	0.00425417	0.024825
GO:0010976	positive regulation of neuron projection development	40	6.73496e-08	7.94725e-06		mmu04550	Signaling pathways regulating pluripotency of stem cells	25	0.00430545	0.024825
GO:0007269	neurotransmitter secretion	15	9.1184e-08	1.03793e-05		mmu04512	ECM-receptor interaction	18	0.00503198	0.0279181
GO:0006338	chromatin remodeling	98	9.17034e-08	1.03793e-05		mmu04915	Estrogen signaling pathway	24	0.00504792	0.0279181
GO:0099560	synaptic membrane adhesion	16	1.65558e-07	1.83637e-05		mmu04961	Endocrine and other factor-regulated calcium reabsorption	14	0.0051953	0.0281585
GO:0099171	presynaptic modulation of chemical synaptic transmission	20	1.75159e-07	1.86814e-05		mmu05030	Cocaine addiction	12	0.00553736	0.029424
GO:0001654	eye development	20	1.75159e-07	1.86814e-05		mmu04978	Mineral absorption	13	0.00584922	0.0304834
GO:0033365	protein localization to organelle	14	1.85971e-07	1.94603e-05		mmu05231	Choline metabolism in cancer	19	0.00607491	0.0310623
GO:0007623	circadian rhythm	28	1.91814e-07	1.97001e-05		mmu04973	Carbohydrate digestion and absorption	12	0.00652674	0.032407
GO:0008306	associative learning	18	2.29278e-07	2.31196e-05		mmu04012	ErbB signaling pathway	17	0.00657706	0.032407
GO:0019228	neuronal action potential	19	2.7945e-07	2.76755e-05		mmu04510	Focal adhesion	32	0.00719507	0.034819
GO:0016477	cell migration	55	3.02492e-07	2.94319e-05		mmu04972	Pancreatic secretion	21	0.0074072	0.0349576
GO:0099072	regulation of postsynaptic membrane neurotransmitter receptor levels	17	3.52154e-07	3.36732e-05		mmu04081	Hormone signaling	34	0.0074817	0.0349576
GO:0021766	hippocampus development	24	4.15257e-07	3.90341e-05		mmu04371	Apelin signaling pathway	24	0.00792428	0.036398
GO:0007010	cytoskeleton organization	33	4.60221e-07	4.25397e-05		mmu04933	AGE-RAGE signaling pathway in diabetic complications	19	0.00834766	0.0377036
GO:0016358	dendrite development	19	6.83534e-07	6.21455e-05		mmu05022	Pathways of neurodegeneration - multiple diseases	64	0.00890324	0.0395537
GO:0048167	regulation of synaptic plasticity	21	7.39039e-07	6.61083e-05		mmu04960	Aldosterone-regulated sodium reabsorption	10	0.00933402	0.0407987
GO:0017158	regulation of calcium ion-dependent exocytosis	11	7.73047e-07	6.80527e-05		mmu01521	EGFR tyrosine kinase inhibitor resistance	16	0.00966741	0.0415852
GO:0006836	neurotransmitter transport	16	1.08297e-06	9.3846e-05
GO:0022010	central nervous system myelination	12	1.26426e-06	0.000106236
GO:0061001	regulation of dendritic spine morphogenesis	12	1.26426e-06	0.000106236
GO:0042220	response to cocaine	17	1.31896e-06	0.000109178
GO:0007368	determination of left/right symmetry	23	1.34914e-06	0.000110034
GO:0016079	synaptic vesicle exocytosis	13	1.58509e-06	0.000127404
GO:0007611	learning or memory	23	1.67016e-06	0.000132325
GO:0007628	adult walking behavior	17	1.78892e-06	0.000139738
GO:0042752	regulation of circadian rhythm	20	2.01561e-06	0.000155258
GO:0015031	protein transport	74	2.08602e-06	0.00015848
GO:0030010	establishment of cell polarity	17	2.40424e-06	0.000180188
GO:0050806	positive regulation of synaptic transmission	13	2.43987e-06	0.00018042
GO:0046548	retinal rod cell development	10	2.64903e-06	0.000190799
GO:2000311	regulation of AMPA receptor activity	10	2.64903e-06	0.000190799
GO:0061512	protein localization to cilium	15	3.30603e-06	0.00023455
GO:0010842	retina layer formation	12	3.34105e-06	0.00023455
GO:0070507	regulation of microtubule cytoskeleton organization	14	3.61695e-06	0.000250745
GO:0034220	monoatomic ion transmembrane transport	23	3.77547e-06	0.000258503
GO:0035235	ionotropic glutamate receptor signaling pathway	11	4.27627e-06	0.000289222
GO:0060080	inhibitory postsynaptic potential	9	4.59798e-06	0.000307234
GO:0006468	protein phosphorylation	55	4.91644e-06	0.000324602
GO:0032922	circadian regulation of gene expression	20	5.11231e-06	0.000333563
GO:0099645	neurotransmitter receptor localization to postsynaptic specialization membrane	12	5.21e-06	0.000335985
GO:0031032	actomyosin structure organization	13	5.43357e-06	0.000346374
GO:0018105	peptidyl-serine phosphorylation	25	5.88933e-06	0.000371161
GO:0030182	neuron differentiation	44	6.86473e-06	0.000426345
GO:0060292	long-term synaptic depression	11	6.99556e-06	0.000426345
GO:0046328	regulation of JNK cascade	11	6.99556e-06	0.000426345
GO:0050905	neuromuscular process	17	7.21665e-06	0.000435039
GO:0048168	regulation of neuronal synaptic plasticity	13	7.8869e-06	0.000469976
GO:0070588	calcium ion transmembrane transport	27	7.96569e-06	0.000469976
GO:1990138	neuron projection extension	15	8.47912e-06	0.000495002
GO:0050885	neuromuscular process controlling balance	19	8.58208e-06	0.000495794
GO:0000122	negative regulation of transcription by RNA polymerase II	125	9.05395e-06	0.000517662
GO:0043547	positive regulation of GTPase activity	25	9.78481e-06	0.00055374
GO:0010975	regulation of neuron projection development	15	1.13611e-05	0.000636449
GO:1903861	positive regulation of dendrite extension	12	1.18077e-05	0.000653783
GO:0035556	intracellular signal transduction	64	1.19062e-05	0.000653783
GO:0072659	protein localization to plasma membrane	33	1.21446e-05	0.000660333
GO:0055085	transmembrane transport	38	1.42758e-05	0.000768675
GO:0048488	synaptic vesicle endocytosis	16	1.55198e-05	0.000827624
GO:0007616	long-term memory	15	1.98197e-05	0.00104686
GO:0030198	extracellular matrix organization	34	2.00692e-05	0.00105004
GO:0007018	microtubule-based movement	20	2.17169e-05	0.00112562
GO:0030154	cell differentiation	88	2.32457e-05	0.00117326
GO:0007158	neuron cell-cell adhesion	7	2.3322e-05	0.00117326
GO:0045724	positive regulation of cilium assembly	10	2.34822e-05	0.00117326
GO:0060997	dendritic spine morphogenesis	10	2.34822e-05	0.00117326
GO:0021542	dentate gyrus development	12	2.46861e-05	0.00120436
GO:0008344	adult locomotory behavior	19	2.47049e-05	0.00120436
GO:0048675	axon extension	14	2.4756e-05	0.00120436
GO:0050770	regulation of axonogenesis	11	2.56856e-05	0.00122804
GO:0099509	regulation of presynaptic cytosolic calcium ion concentration	11	2.56856e-05	0.00122804
GO:0009966	regulation of signal transduction	21	2.70963e-05	0.00128441
GO:0060079	excitatory postsynaptic potential	18	2.76551e-05	0.00129979
GO:0006887	exocytosis	25	2.93327e-05	0.00136705
GO:0010807	regulation of synaptic vesicle priming	8	3.16354e-05	0.00146208
GO:0031122	cytoplasmic microtubule organization	15	3.33846e-05	0.00153017
GO:0022008	neurogenesis	27	3.429e-05	0.00155879
GO:0045892	negative regulation of DNA-templated transcription	91	3.64287e-05	0.0016061
GO:0048013	ephrin receptor signaling pathway	19	3.65321e-05	0.0016061
GO:0031290	retinal ganglion cell axon guidance	10	3.67786e-05	0.0016061
GO:0060074	synapse maturation	10	3.67786e-05	0.0016061
GO:0035418	protein localization to synapse	10	3.67786e-05	0.0016061
GO:0032880	regulation of protein localization	24	4.15643e-05	0.0018009
GO:0001755	neural crest cell migration	15	4.28074e-05	0.00183255
GO:0061564	axon development	14	4.29556e-05	0.00183255
GO:0009887	animal organ morphogenesis	27	4.48726e-05	0.00189972
GO:0050807	regulation of synapse organization	13	5.40478e-05	0.00225765
GO:0097120	receptor localization to synapse	7	5.41412e-05	0.00225765
GO:0030336	negative regulation of cell migration	29	5.46075e-05	0.0022601
GO:0007413	axonal fasciculation	10	5.59248e-05	0.00228058
GO:0016082	synaptic vesicle priming	10	5.59248e-05	0.00228058
GO:0099502	calcium-dependent activation of synaptic vesicle fusion	8	5.86729e-05	0.00237518
GO:0150052	regulation of postsynapse assembly	16	6.36727e-05	0.0025589
GO:0007214	gamma-aminobutyric acid signaling pathway	12	6.58861e-05	0.00262881
GO:0006814	sodium ion transport	23	6.83716e-05	0.00270849
GO:0021549	cerebellum development	17	7.02527e-05	0.00276327
GO:0001975	response to amphetamine	13	7.13443e-05	0.00278645
GO:0060219	camera-type eye photoreceptor cell differentiation	6	7.53013e-05	0.00292043
GO:0120162	positive regulation of cold-induced thermogenesis	22	8.36009e-05	0.0032198
GO:0090263	positive regulation of canonical Wnt signaling pathway	24	8.52516e-05	0.00326072
GO:0045444	fat cell differentiation	23	9.13893e-05	0.00347154
GO:0030036	actin cytoskeleton organization	39	0.000100509	0.00379199
GO:0035845	photoreceptor cell outer segment organization	8	0.000102028	0.00379762
GO:0007212	G protein-coupled dopamine receptor signaling pathway	8	0.000102028	0.00379762
GO:0045666	positive regulation of neuron differentiation	23	0.000105297	0.00389317
GO:0001662	behavioral fear response	14	0.000116189	0.00426744
GO:0061744	motor behavior	12	0.000118264	0.00430356
GO:0022038	corpus callosum development	10	0.000119802	0.00430356
GO:0001964	startle response	10	0.000119802	0.00430356
GO:0007528	neuromuscular junction development	13	0.000120587	0.00430356
GO:0045956	positive regulation of calcium ion-dependent exocytosis	9	0.000121828	0.00430356
GO:0071625	vocalization behavior	9	0.000121828	0.00430356
GO:0003341	cilium movement	15	0.000133364	0.00468124
GO:0009416	response to light stimulus	11	0.000145235	0.00502318
GO:0035640	exploration behavior	11	0.000145235	0.00502318
GO:0001822	kidney development	32	0.000145823	0.00502318
GO:0009410	response to xenobiotic stimulus	48	0.000162981	0.00557959
GO:0007266	Rho protein signal transduction	16	0.000175193	0.00596085
GO:0007265	Ras protein signal transduction	17	0.00017997	0.00608607
GO:0001508	action potential	14	0.000182379	0.00613014
GO:0098971	anterograde dendritic transport of neurotransmitter receptor complex	6	0.000186849	0.00620517
GO:0008594	photoreceptor cell morphogenesis	6	0.000186849	0.00620517
GO:1900273	positive regulation of long-term synaptic potentiation	11	0.000195446	0.00645204
GO:0019226	transmission of nerve impulse	12	0.000202509	0.00662586
GO:0043010	camera-type eye development	19	0.000205479	0.00662586
GO:0009642	response to light intensity	7	0.00020549	0.00662586
GO:0097091	synaptic vesicle clustering	7	0.00020549	0.00662586
GO:0050890	cognition	16	0.000211254	0.00677233
GO:0051260	protein homooligomerization	26	0.000219525	0.00699704
GO:0016601	Rac protein signal transduction	10	0.000235577	0.00746577
GO:0045880	positive regulation of smoothened signaling pathway	13	0.000247586	0.00780177
GO:0099505	regulation of presynaptic membrane potential	11	0.00025946	0.00812684
GO:0001578	microtubule bundle formation	12	0.000260832	0.00812684
GO:0031110	regulation of microtubule polymerization or depolymerization	8	0.000265303	0.00813613
GO:0002089	lens morphogenesis in camera-type eye	8	0.000265303	0.00813613
GO:0042462	eye photoreceptor cell development	9	0.000265532	0.00813613
GO:0009791	post-embryonic development	23	0.000267331	0.00814626
GO:0090090	negative regulation of canonical Wnt signaling pathway	26	0.000275862	0.00836028
GO:0043087	regulation of GTPase activity	14	0.00027857	0.00839647
GO:0038063	collagen-activated tyrosine kinase receptor signaling pathway	15	0.000296339	0.00888376
GO:0007173	epidermal growth factor receptor signaling pathway	20	0.000302814	0.00902907
GO:0030324	lung development	26	0.000308544	0.00913372
GO:0046676	negative regulation of insulin secretion	13	0.000309617	0.00913372
GO:1901379	regulation of potassium ion transmembrane transport	10	0.000321452	0.00938301
GO:1900242	regulation of synaptic vesicle endocytosis	10	0.000321452	0.00938301
GO:0048511	rhythmic process	19	0.000323457	0.00939212
GO:0099170	postsynaptic modulation of chemical synaptic transmission	11	0.000340116	0.0098244
GO:0048666	neuron development	17	0.000354266	0.0100826
GO:0016081	synaptic vesicle docking	7	0.000354508	0.0100826
GO:0007610	behavior	7	0.000354508	0.0100826
GO:0060384	innervation	9	0.000377322	0.0106767
GO:0098693	regulation of synaptic vesicle cycle	8	0.000402756	0.0113385
GO:0007165	signal transduction	108	0.000426897	0.0119574
GO:0017157	regulation of exocytosis	10	0.000431616	0.0119687
GO:0008089	anterograde axonal transport	10	0.000431616	0.0119687
GO:0030334	regulation of cell migration	23	0.000435907	0.012003
GO:0051402	neuron apoptotic process	24	0.000437183	0.012003
GO:0010628	positive regulation of gene expression	74	0.0004408	0.0120427
GO:0006886	intracellular protein transport	39	0.000449785	0.012228
GO:0045184	establishment of protein localization	14	0.000502216	0.0135208
GO:0031547	brain-derived neurotrophic factor receptor signaling pathway	14	0.000502216	0.0135208
GO:0006813	potassium ion transport	18	0.000533463	0.0142927
GO:0007017	microtubule-based process	11	0.000564619	0.0150547
GO:0048169	regulation of long-term neuronal synaptic plasticity	10	0.000571016	0.0150803
GO:0051963	regulation of synapse assembly	10	0.000571016	0.0150803
GO:0034109	homotypic cell-cell adhesion	7	0.000576385	0.0151499
GO:0007157	heterophilic cell-cell adhesion via plasma membrane cell adhesion molecules	13	0.000579959	0.0151719
GO:0001953	negative regulation of cell-matrix adhesion	8	0.000591674	0.0154057
GO:0097106	postsynaptic density organization	5	0.000645843	0.0166597
GO:0099504	synaptic vesicle cycle	5	0.000645843	0.0166597
GO:0032229	negative regulation of synaptic transmission, GABAergic	6	0.000728373	0.0187016
GO:0007154	cell communication	10	0.0007452	0.0189582
GO:0061484	hematopoietic stem cell homeostasis	10	0.0007452	0.0189582
GO:0045944	positive regulation of transcription by RNA polymerase II	141	0.00080094	0.0201803
GO:0008277	regulation of G protein-coupled receptor signaling pathway	12	0.000807795	0.0201803
GO:0015914	phospholipid transport	12	0.000807795	0.0201803
GO:0010634	positive regulation of epithelial cell migration	12	0.000807795	0.0201803
GO:0009792	embryo development ending in birth or egg hatching	8	0.000844667	0.0208201
GO:0035720	intraciliary anterograde transport	8	0.000844667	0.0208201
GO:1902430	negative regulation of amyloid-beta formation	8	0.000844667	0.0208201
GO:1903078	positive regulation of protein localization to plasma membrane	14	0.000861926	0.0211515
GO:0032355	response to estradiol	20	0.00086645	0.0211689
GO:0060070	canonical Wnt signaling pathway	21	0.00087413	0.0212628
GO:0086010	membrane depolarization during action potential	7	0.000892623	0.0216179
GO:0098696	regulation of neurotransmitter receptor localization to postsynaptic specialization membrane	9	0.000957459	0.0229099
GO:0051056	regulation of small GTPase mediated signal transduction	9	0.000957459	0.0229099
GO:0008286	insulin receptor signaling pathway	23	0.000958368	0.0229099
GO:0019233	sensory perception of pain	13	0.00102534	0.0243015
GO:0038109	Kit signaling pathway	13	0.00102534	0.0243015
GO:0086091	regulation of heart rate by cardiac conduction	11	0.00111977	0.0264266
GO:0043524	negative regulation of neuron apoptotic process	32	0.00116101	0.0272837
GO:0009968	negative regulation of signal transduction	12	0.00120257	0.0279057
GO:0010811	positive regulation of cell-substrate adhesion	12	0.00120257	0.0279057
GO:0098655	monoatomic cation transmembrane transport	12	0.00120257	0.0279057
GO:0061003	positive regulation of dendritic spine morphogenesis	10	0.00122314	0.0280882
GO:0021953	central nervous system neuron differentiation	13	0.00122563	0.0280882
GO:0035791	platelet-derived growth factor receptor-beta signaling pathway	13	0.00122563	0.0280882
GO:0060019	radial glial cell differentiation	6	0.00124317	0.0281413
GO:0097484	dendrite extension	6	0.00124317	0.0281413
GO:0019896	axonal transport of mitochondrion	6	0.00124317	0.0281413
GO:0032024	positive regulation of insulin secretion	16	0.00125752	0.0283505
GO:0045893	positive regulation of DNA-templated transcription	91	0.00133993	0.030086
GO:0010977	negative regulation of neuron projection development	18	0.00137007	0.0305914
GO:0050775	positive regulation of dendrite morphogenesis	11	0.00138212	0.0305914
GO:1904781	positive regulation of protein localization to centrosome	5	0.00140656	0.0305914
GO:0099150	regulation of postsynaptic specialization assembly	5	0.00140656	0.0305914
GO:0033602	negative regulation of dopamine secretion	5	0.00140656	0.0305914
GO:0045162	clustering of voltage-gated sodium channels	5	0.00140656	0.0305914
GO:0097119	postsynaptic density protein 95 clustering	5	0.00140656	0.0305914
GO:0097104	postsynaptic membrane assembly	5	0.00140656	0.0305914
GO:0051497	negative regulation of stress fiber assembly	10	0.00154103	0.033385
GO:0008285	negative regulation of cell population proliferation	52	0.001558	0.0336213
GO:0099151	regulation of postsynaptic density assembly	8	0.00160063	0.0344074
GO:0008589	regulation of smoothened signaling pathway	9	0.00163739	0.0349268
GO:0051932	synaptic transmission, GABAergic	9	0.00163739	0.0349268
GO:0007163	establishment or maintenance of cell polarity	11	0.00169232	0.0358229
GO:0006695	cholesterol biosynthetic process	11	0.00169232	0.0358229
GO:0030178	negative regulation of Wnt signaling pathway	13	0.00172374	0.0363493
GO:0030335	positive regulation of cell migration	38	0.00188366	0.039571
GO:0060042	retina morphogenesis in camera-type eye	7	0.0019065	0.0398999
GO:0050919	negative chemotaxis	10	0.00192194	0.0400718
GO:0031113	regulation of microtubule polymerization	6	0.00198437	0.0407604
GO:0021952	central nervous system projection neuron axonogenesis	6	0.00198437	0.0407604
GO:0019227	neuronal action potential propagation	6	0.00198437	0.0407604
GO:1990416	cellular response to brain-derived neurotrophic factor stimulus	6	0.00198437	0.0407604
GO:0048012	hepatocyte growth factor receptor signaling pathway	13	0.00202901	0.0415237
GO:0019933	cAMP-mediated signaling	11	0.00205649	0.0419313
GO:0036323	vascular endothelial growth factor receptor-1 signaling pathway	12	0.00208046	0.0422645
GO:1990403	embryonic brain development	9	0.00209674	0.0422854
GO:0070509	calcium ion import	9	0.00209674	0.0422854
GO:0035641	locomotory exploration behavior	8	0.00213583	0.0429178
GO:0009583	detection of light stimulus	4	0.00221186	0.0441257
GO:0032387	negative regulation of intracellular transport	4	0.00221186	0.0441257
GO:0016055	Wnt signaling pathway	33	0.00229245	0.0455695
GO:0048754	branching morphogenesis of an epithelial tube	10	0.00237438	0.0470297
GO:0006816	calcium ion transport	20	0.00240189	0.0474053
GO:0035790	platelet-derived growth factor receptor-alpha signaling pathway	12	0.00246826	0.0485425
GO:0071526	semaphorin-plexin signaling pathway	11	0.0024812	0.0486246
GO:2000096	positive regulation of Wnt signaling pathway, planar cell polarity pathway	5	0.00262628	0.0502717
GO:0042297	vocal learning	5	0.00262628	0.0502717
GO:0099641	anterograde axonal protein transport	5	0.00262628	0.0502717
GO:0047497	mitochondrion transport along microtubule	5	0.00262628	0.0502717
GO:0002934	desmosome organization	5	0.00262628	0.0502717
GO:0030517	negative regulation of axon extension	9	0.00265154	0.0502717
GO:0045921	positive regulation of exocytosis	9	0.00265154	0.0502717
GO:0048593	camera-type eye morphogenesis	9	0.00265154	0.0502717
GO:0021756	striatum development	7	0.00265838	0.0502717
GO:0001967	suckling behavior	7	0.00265838	0.0502717
GO:1902476	chloride transmembrane transport	20	0.00266496	0.0502717
GO:0006897	endocytosis	29	0.00267866	0.0503589
GO:0008543	fibroblast growth factor receptor signaling pathway	19	0.00273984	0.051335
GO:0007097	nuclear migration	8	0.00279929	0.0517495
GO:0098974	postsynaptic actin cytoskeleton organization	8	0.00279929	0.0517495
GO:0060996	dendritic spine development	8	0.00279929	0.0517495
GO:0007602	phototransduction	8	0.00279929	0.0517495
GO:0046907	intracellular transport	10	0.0029074	0.052959
GO:0051602	response to electrical stimulus	10	0.0029074	0.052959
GO:0048813	dendrite morphogenesis	12	0.00291246	0.052959
GO:0038145	macrophage colony-stimulating factor signaling pathway	12	0.00291246	0.052959
GO:0006612	protein targeting to membrane	12	0.00291246	0.052959
GO:0009612	response to mechanical stimulus	14	0.00297877	0.0539362
GO:0065003	protein-containing complex assembly	22	0.00298565	0.0539362
GO:0060173	limb development	13	0.00321937	0.0579696
GO:0045597	positive regulation of cell differentiation	14	0.00341746	0.0613373
GO:0006874	intracellular calcium ion homeostasis	20	0.00360284	0.0633971
GO:0043153	entrainment of circadian clock by photoperiod	8	0.00360983	0.0633971
GO:0060441	epithelial tube branching involved in lung morphogenesis	8	0.00360983	0.0633971
GO:0042759	long-chain fatty acid biosynthetic process	8	0.00360983	0.0633971
GO:0021591	ventricular system development	8	0.00360983	0.0633971
GO:0010765	positive regulation of sodium ion transport	8	0.00360983	0.0633971
GO:0048490	anterograde synaptic vesicle transport	7	0.00361224	0.0633971
GO:0008360	regulation of cell shape	23	0.00370372	0.0647976
GO:0043525	positive regulation of neuron apoptotic process	18	0.00386902	0.0674767
GO:0021522	spinal cord motor neuron differentiation	9	0.00409939	0.0712702
GO:0061351	neural precursor cell proliferation	11	0.00418971	0.0723868
GO:0045773	positive regulation of axon extension	11	0.00418971	0.0723868
GO:0043113	receptor clustering	10	0.00425376	0.0732651
GO:0007389	pattern specification process	13	0.00428768	0.0735718
GO:0016126	sterol biosynthetic process	6	0.00435116	0.0735718
GO:0043268	positive regulation of potassium ion transport	6	0.00435116	0.0735718
GO:0036465	synaptic vesicle recycling	6	0.00435116	0.0735718
GO:0002087	regulation of respiratory gaseous exchange by nervous system process	6	0.00435116	0.0735718
GO:1990535	neuron projection maintenance	6	0.00435116	0.0735718
GO:0016188	synaptic vesicle maturation	5	0.0044143	0.073577
GO:1903979	negative regulation of microglial cell activation	5	0.0044143	0.073577
GO:0008088	axo-dendritic transport	5	0.0044143	0.073577
GO:0007213	G protein-coupled acetylcholine receptor signaling pathway	5	0.0044143	0.073577
GO:0009267	cellular response to starvation	17	0.00441781	0.073577
GO:0001932	regulation of protein phosphorylation	14	0.00445203	0.0739251
GO:0048260	positive regulation of receptor-mediated endocytosis	8	0.00458701	0.075043
GO:0047496	vesicle transport along microtubule	8	0.00458701	0.075043
GO:0060322	head development	8	0.00458701	0.075043
GO:0022011	myelination in peripheral nervous system	8	0.00458701	0.075043
GO:0035024	negative regulation of Rho protein signal transduction	8	0.00458701	0.075043
GO:0001736	establishment of planar polarity	7	0.00479834	0.0778117
GO:0060071	Wnt signaling pathway, planar cell polarity pathway	7	0.00479834	0.0778117
GO:0031103	axon regeneration	7	0.00479834	0.0778117
GO:1905606	regulation of presynapse assembly	9	0.00501978	0.0811653
GO:0051899	membrane depolarization	10	0.00508746	0.0816299
GO:1902474	positive regulation of protein localization to synapse	4	0.00518359	0.0816299
GO:1902513	regulation of organelle transport along microtubule	4	0.00518359	0.0816299
GO:0035021	negative regulation of Rac protein signal transduction	4	0.00518359	0.0816299
GO:1900186	negative regulation of clathrin-dependent endocytosis	4	0.00518359	0.0816299
GO:0150099	neuron-glial cell signaling	4	0.00518359	0.0816299
GO:0071205	protein localization to juxtaparanode region of axon	4	0.00518359	0.0816299
GO:0021871	forebrain regionalization	4	0.00518359	0.0816299
GO:0002175	protein localization to paranode region of axon	4	0.00518359	0.0816299
GO:0006325	chromatin organization	37	0.0051957	0.0816299
GO:0007417	central nervous system development	19	0.00554811	0.0869205
GO:0007169	cell surface receptor protein tyrosine kinase signaling pathway	16	0.00561976	0.0877948
GO:0010001	glial cell differentiation	8	0.00575097	0.0895924
GO:0018107	peptidyl-threonine phosphorylation	11	0.00576786	0.0896038
GO:0045471	response to ethanol	22	0.00604158	0.0935938
GO:0099527	postsynapse to nucleus signaling pathway	6	0.00608043	0.0936724
GO:0045806	negative regulation of endocytosis	6	0.00608043	0.0936724
GO:0007405	neuroblast proliferation	12	0.00618843	0.0950722
GO:0099003	vesicle-mediated transport in synapse	7	0.00624734	0.0951862
GO:0099173	postsynapse organization	7	0.00624734	0.0951862
GO:0046785	microtubule polymerization	7	0.00624734	0.0951862
GO:0046777	protein autophosphorylation	23	0.00661694	0.100541
GO:0048512	circadian behavior	5	0.00687158	0.102171
GO:0097151	positive regulation of inhibitory postsynaptic potential	5	0.00687158	0.102171
GO:0021517	ventral spinal cord development	5	0.00687158	0.102171
GO:0070922	RISC complex assembly	5	0.00687158	0.102171
GO:0030705	cytoskeleton-dependent intracellular transport	5	0.00687158	0.102171
GO:0007215	glutamate receptor signaling pathway	5	0.00687158	0.102171
GO:2000310	regulation of NMDA receptor activity	5	0.00687158	0.102171
GO:0099562	maintenance of postsynaptic density structure	5	0.00687158	0.102171
GO:0120316	sperm flagellum assembly	8	0.00712217	0.105614
GO:0048009	insulin-like growth factor receptor signaling pathway	15	0.0079824	0.117538
GO:0045665	negative regulation of neuron differentiation	15	0.0079824	0.117538
GO:0007019	microtubule depolymerization	7	0.00798986	0.117538
GO:0001701	in utero embryonic development	45	0.00803377	0.117871
GO:0008283	cell population proliferation	40	0.00807769	0.118203
GO:0019722	calcium-mediated signaling	20	0.00817662	0.119333
GO:0060411	cardiac septum morphogenesis	6	0.00824097	0.119333
GO:0035721	intraciliary retrograde transport	6	0.00824097	0.119333
GO:1901381	positive regulation of potassium ion transmembrane transport	6	0.00824097	0.119333
GO:0007274	neuromuscular synaptic transmission	8	0.00872117	0.125571
GO:0060999	positive regulation of dendritic spine development	9	0.00873972	0.125571
GO:0021510	spinal cord development	9	0.00873972	0.125571
GO:0009749	response to glucose	15	0.00887947	0.126921
GO:0007267	cell-cell signaling	15	0.00887947	0.126921
GO:0048709	oligodendrocyte differentiation	12	0.00923401	0.131312
GO:0006493	protein O-linked glycosylation	12	0.00923401	0.131312
GO:0009449	gamma-aminobutyric acid biosynthetic process	4	0.00972134	0.134776
GO:1904000	positive regulation of eating behavior	4	0.00972134	0.134776
GO:0097485	neuron projection guidance	4	0.00972134	0.134776
GO:0071242	cellular response to ammonium ion	4	0.00972134	0.134776
GO:0060025	regulation of synaptic activity	4	0.00972134	0.134776
GO:1900451	positive regulation of glutamate receptor signaling pathway	4	0.00972134	0.134776
GO:0070779	D-aspartate import across plasma membrane	4	0.00972134	0.134776
GO:1903566	positive regulation of protein localization to cilium	4	0.00972134	0.134776
GO:2000650	negative regulation of sodium ion transmembrane transporter activity	4	0.00972134	0.134776
GO:0045163	clustering of voltage-gated potassium channels	4	0.00972134	0.134776
GO:1990573	potassium ion import across plasma membrane	10	0.00974488	0.134776
GO:0008203	cholesterol metabolic process	17	0.00986068	0.136038

## Sheet: Table S3
Table S3. Expression of osteoclast differentiation-related genes Figure5
				Read count			P value
Pathway/Function		Gene		WT	KL–	KL+	KL– vs WT	KL+ vs KL–	KL+ vs WT	Recovereda
M-CSF-mediated pathway		Csf1		3472.9 ± 233.9	2111.1 ± 699.9	3467.4 ± 396.8	< 0.01	< 0.01	0.993	Yes
		Csf1r		11825.4 ± 1135.2	10275.1 ± 1349.7	18958.0 ± 4848.7	0.405	< 0.0001	< 0.001	No
RANK/RNAKL pathway		Tnfsf11/ RANKL		397.1 ± 80.0	363.7 ± 316.2	431.6 ± 161.7	0.829	0.673	0.837	No
		Tnfrsf11a / RANK		487.8 ± 130.9	206.6 ± 94.0	247.2 ± 67.6	< 0.01	0.499	< 0.05	No
		Tnfrsf11b/OPG		491.9 ± 168.6	714.2 ± 564.9	354.6 ± 371.8	0.394	0.112	0.455	No
		Traf6		2341.6 ± 234.9	2292.5 ± 146.0	1563.8 ± 178.2	0.878	< 0.01	< 0.01	No
NF-kB signalyng pathway		Chuk/IKKa		3106.3 ± 242.4	2967.1 ± 519.8	1022.3 ± 232.4	0.7687	< 0.0001	< 0.0001	No
		Ikbkb/IKK		6153.8 ± 204.4	4241.7 ± 1145.0	3036.3 ± 368.3	< 0.05	< 0.05	< 0.0001	Yes
		Ikbkg/NEMO		2544.5 ± 247.8	3353.5 ± 160.1	1768.3 ± 201.2	< 0.05	< 0.0001	< 0.01	Yes
		Nfkbia/IκB α		5456.9 ± 419.3	3430.2 ± 1396.8	2546.5 ± 1076.4	< 0.05	0.1889	< 0.001	No
		Nfkb1/P50		6211.5 ± 210.8	3424.8 ± 1685.5	2333.4 ± 1247.6	< 0.05	0.14058	< 0.001	No
		Nfkb2/P52		2210.3 ± 186.5	1440.4 ± 269.5	2548.2 ± 526.3	< 0.01	< 0.001	0.358	Yes
		Rela		4064.0 ± 250.9	4476.4 ± 824.7	7996.5 ± 2029.1	0.5399	< 0.001	< 0.0001	No
		Relb		968.1 ± 123.0	835.0 ± 309.2	1923.9 ± 574.2	0.4495	< 0.0001	< 0.0001	No
		Nfatc1		4961.6 ± 403.2	2278.4 ± 777.1	3607.0 ± 348.7	< 0.0001	< 0.05	0.076	Yes
MAPK signalyng pathway		Mapk8/JNK		2232.1 ± 280.9	2893.3 ± 252.7	926.4 ± 319.3	0.134	< 0.0001	< 0.0001	No
		Mapk14/p38		14422.0 ± 1084.5	9495.6 ± 2538.1	11988.0 ± 1114.8	< 0.05	0.17	0.276	No
		Mapk1/ERK2		12324.7 ± 522.3	8590.8 ± 2138.9	4003.5 ± 1931.0	0.091	< 0.001	< 0.0001	No
		Mapk3/ERK1		7679.2 ± 732.8	7775.8 ± 2403.3	8861.2 ± 2010.8	0.946	0.479	0.438	No
FcRy-associated pathway		Oscar		590.4 ± 166.9	275.8 ± 77.2	447.0 ± 77.5	< 0.001	< 0.05	0.199	Yes
		Fcgr1		682.5 ± 146.0	658.3 ± 83.2	1644.4 ± 655.0	0.849	< 0.0001	< 0.0001	No
		Fcgr2b		3491.8 ± 271.5	2622.0 ± 1260.3	3980.9 ± 1039.0	0.221	0.075	0.575	No
		Syk		18494.3 ± 1555.2	7573.0 ± 2414.2	11848.9 ± 1980.8	< 0.0001	< 0.05	< 0.05	Yes
		Btk		4464.0 ± 380.9	2201.0 ± 1314.3	2608.0 ± 777.9	< 0.05	0.548	0.058	No
		Blnk		2794.7 ± 272.7	370.3 ± 151.8	734.5 ± 115.3	< 0.0001	< 0.001	< 0.0001	Yes
		Lcp2/SLP-76		5319.9 ± 534.1	2780.6 ± 1901.4	3384.0 ± 1311.0	< 0.05	0.544	0.164	No
		Plcg1		3955.0 ± 212.6	4278.8 ± 428.6	4092.5 ± 1488.9	0.635	0.789	0.836	No
Osteoclast-related markers		Acp5/TRAP		29539.2 ± 8200.5	30318.2 ± 19118.1	78041.7 ± 37798.8	0.923	< 0.001	< 0.001	No
		Ctsk		32875.3 ± 9130.2	9265.4 ± 5203.8	17672.6 ± 6600.1	< 0.0001	< 0.05	< 0.05	Yes
Osteoclast maturation		Ccl12/CCL2		16.3 ± 7.7	28.0 ± 16.2	208.2 ± 60.9	0.125	< 0.0001	< 0.0001	No
		Ccr2		5286.4 ± 926.9	3455.8 ± 2040.2	5682.5 ± 1130.0	0.102	0.056	0.78	No
		Dcstamp		472.8 ± 174.8	184.6 ± 86.8	356.9 ± 115.1	< 0.01	< 0.05	0.324	Yes
		Ocstamp		369.5 ± 120.1	279.1 ± 111.4	643.8 ± 189.6	0.265	< 0.001	< 0.05	No
		Atp6v0d2		2572.8 ± 718.9	877.1 ± 454.4	1762.4 ± 510.0	< 0.0001	< 0.01	0.144	Yes
		Itgb3		19986.1 ± 1607.1	12032.1 ± 1346.8	19923.2 ± 6868.8	< 0.01	< 0.01	0.986	Yes
Notes: Data are presented as the mean ± SD; n = 5 in each group. The red font indicates genes associated with osteoclast differentiation. a A gene whose read count was significantly down-regulated in KL– as compared with WT and was significantly up-regulated in KL+ as compared with KL–.
